# Supplementary material for: The sociodemographic patterning of drinking and binge drinking in Estonia, Latvia, Lithuania and Finland, 1994–2002
Source: BMC Public Health. 2007 Sep 13;7:241. doi: 10.1186/1471-2458-7-241 (PMC2048948; doi:10.1186/1471-2458-7-241)
Supplement: Additional file 1 — Basic characteristics of the study material. [file 1471-2458-7-241-S1.xls]

## Sheet: 1
			Estonia			Latvia			Lithuania			Finland
			n (response rate*)			n (response rate*)			n (response rate*)			n (response rate*)
Year of the study
	1994		1189 (83 %)			-			-			3136 (70 %)
	1996		1396 (77 %)			-			2018 (69 %)			3274 (72 %)
	1998		1223 (68 %)			2121 (77 %)			1874 (62 %)			3198 (70 %)
	2000		1244 (63 %)			2169 (80 %)			2195 (74 %)			3188 (70 %)
	2002		1219 (67 %)			1816 (68 %)			1879 (64 %)			2968 (65 %)
Total material 1994-2002			6271			6106			7966			15764
			Men	Women		Men	Women		Men	Women		Men	Women
			n=2650	n=3621		n=2665	n=3441		n=3571	n=4395		n=7383	n=8381
			%	%		%	%		%	%		%	%
Age
	20-34 years		33.2075	31.0135		37.3734	32.723		35.2562	33.3788		29.7711	31.285
	35-49 years		36.6038	35.5703		34.1463	33.3333		36.6844	38.2708		37.0175	37.1674
	50-64 years		30.1887	33.4162		28.4803	33.9436		28.0594	28.3504		33.2114	31.5475
Education
	High (14- years**)		22.2222	29.5174		17.9673	24.9195		28.649	38.6317		30.8021	41.2207
	Intermediate (10-13 years**)		56.0554	54.826		57.8226	58.7408		54.2416	47.6849		41.3727	37.1921
	Low (0-9 years*')		21.7224	15.6566		24.2101	16.3397		17.1094	13.6835		27.8252	21.5872
Level of urbanisation
	Cities		49.2384	53.2051		44.015	48.7358		43.5014	48.1229		39.1169	42.9066
	Towns		19.802	19.0914		21.6886	21.796		26.4426	28.4642		25.938	24.5317
	Villages		30.9596	27.7035		34.2964	29.4682		30.056	23.413		34.9451	32.5617
Marital status
	Married or cohabiting		70.586	63.2149		70.4039	62.3797		75.4283	67.7618		68.959	70.9376
	Single		20.2435	15.1027		20.1586	15.0481		15.5013	11.864		23.3487	17.3392
	Divorced or widowed		9.17047	21.6824		9.43752	22.5722		9.07049	20.3742		7.69231	11.7231
Ethnic origin
	Native		70.9307	69.0098		55.7191	56.7125		84.7105	84.9966		94.1623	94.1773
	Non-native		29.0693	30.9902		44.2809	43.2875		15.2895	15.0034		5.83774	5.82269
*all agegroups
**in Latvia educational levels trichotomized followingly: 1) high: university, 2) intermediate: secondary or vocational and 3) low: primary education
