# Supplementary material for: The sociodemographic patterning of drinking and binge drinking in Estonia, Latvia, Lithuania and Finland, 1994–2002
Source: BMC Public Health. 2007 Sep 13;7:241. doi: 10.1186/1471-2458-7-241 (PMC2048948; doi:10.1186/1471-2458-7-241)
Supplement: Additional file 2 — Consumption of alcohol beverages in 1994–2002 (Latvia 1998–2002, Lithuania 1996–2002). [file 1471-2458-7-241-S2.xls]

## Sheet: 2
					Men													Women
		Estonia			Latvia			Lithuania			Finland				Estonia			Latvia			Lithuania			Finland
		n=2650			n=2665			n=3571			n=7383				n=3621			n=3441			n=4395			n=8381
		%	Mean		%	Mean		%	Mean		%	Mean			%	Mean		%	Mean		%	Mean		%	Mean
Prevalence (%) of weekly consumption, at least one portion*
and mean number of portions
	Beer	55	2.45		56	2.31		59	2.25		66	4.97			14	0.26		20	0.37		19	0.33		35	1.30
	Free-mixed highballs (not asked in Lithuania)	11	0.27		7	0.24		-			8	0.26			12	0.20		12	0.25		-	-		9	0.19
	Wine (in Finland includes also cider)	17	0.48		16	0.43		19	0.63		36	1.65			29	0.64		29	0.63		32	0.67		43	1.48
	Strong alcohol	41	3.13		46	3.73		46	3.41		39	2.15			18	0.61		22	0.73		23	0.71		17	0.45
	Total consumption (beverages combined)	73	6.33		73	6.71		75	6.30		78	9.03			52	1.71		57	1.98		53	1.72		65	3.42
Prevalence (%) of Frequent drinking
men: at least 15, women at least 5 alcohol portions per week		11.8113			11.5197			11.0893			20.5201				9.05827			12.9032			11.1945			27.264
Prevalence (%) of binge drinking (at least
six portions per one occasion) and mean number
of alcohol portions per week in 2000 and 2002		%	Mean		%	Mean		%	Mean		%	Mean			%	Mean		%	Mean		%	Mean		%	Mean
	never	26	1.91		23	1.73		14	1.64		19	1.83			71	1.17		58	0.99		50	0.98		48	1.66
	once a year (less than once a month)	30	5.30		29	3.98		40	4.33		31	5.09			21	2.75		27	2.59		37	2.43		33	3.45
	once a month	24	8.67		21	6.39		27	7.24		24	9.67			7	3.84		10	3.64		11	3.82		13	7.00
	once a week	18	13.63		22	12.17		17	14.21		23	16.99			2	12.11		4	6.27		2	6.21		6	11.31
	daily or almost daily	2	20.15		4	23.06		2	30.61		3	38.01			0	-		0	-		0	-		0	-
*regular restaurant portions or bottles followingly: i.medium strong or strong beer __ bottles, ii. free-mixed highballs __ bottles, iii. strong alcohol, spirits __ restaurant portions (4 cl.), iv. wine or equivalent __ glasses.
