# Supplementary material for: The sociodemographic patterning of drinking and binge drinking in Estonia, Latvia, Lithuania and Finland, 1994–2002
Source: BMC Public Health. 2007 Sep 13;7:241. doi: 10.1186/1471-2458-7-241 (PMC2048948; doi:10.1186/1471-2458-7-241)
Supplement: Additional file 3 — Heavy drinking: Consumption of at least 15 alcohol portions per weekamong men by sociodemographic variables in 1994 (excl. Lithuania), 1996, 1998, 2000 and 2002. Unadjusted (unadj.) and mutually adjusted for all other terms in the model (adj) odds ratios (OR) and their 95% confidence intervals (CI). [file 1471-2458-7-241-S3.xls]

## Sheet: 3
			Estonia					Latvia					Lithuania					Finland
			unadj.	adj. (95 % CI)				unadj.	adj. (95 % CI)				unadj.	adj. (95 % CI)				unadj.	adj. (95 % CI)
Age				***					***					***					***
	20-34 years		1.00	1.00				1.00	1.00				1.00	1.00				1.00	1.00
	35-49 years		1.03	1.09	(0.82-1.45)			0.88	0.90	(0.67-1.21)			0.88	0.82	(0.63-1.05)			1.01	1.12	(0.96-1.29)
	50-64 years		0.52	0.52	(0.37-0.75)			0.52	0.51	(0.36-0.73)			0.51	0.44	(0.32-0.62)			0.67	0.79	(0.66-0.94)
Education																			***
	High		1.00	1.00				1.00	1.00				1.00	1.00				1.00	1.00
	Intermediate		0.88	0.84	(0.62-1.13)			1.39	1.43	(1.00-2.02)			0.98	0.92	(0.72-1.17)			0.94	0.97	(0.85-1.11)
	Low		0.84	1.03	(0.71-1.50)			1.24	1.50	(1.00-2.26)			0.80	1.07	(0.75-1.54)			0.65	0.75	(0.63-0.88)
Level of urbanisation									*										***
	Cities		1.00	1.00				1.00	1.00				1.00	1.00				1.00	1.00
	Towns (Latvia, Lithuania + Villages)		0.99	1.00	(0.73-1.37)			0.80	0.74	(0.58-0.95)			0.81	0.81	(0.66-1.01)			0.74	0.76	(0.66-0.88)
	Villages		0.83	0.84	(0.63-1.11)													0.61	0.64	(0.56-0.73)
Marital status																			***
	Married or cohabiting		1.00	1.00				1.00	1.00				1.00	1.00				1.00	1.00
	Single (Estonia + Divor. or widow.)		1.26	1.19	(0.91-1.56)			1.31	1.09	(0.79-1.50)			1.04	0.82	(0.60-1.14)			1.37	1.29	(1.12-1.49)
	Divorced or widowed							1.26	1.34	(0.90-2.00)			1.33	1.41	(1.00-1.98)			1.82	1.89	(1.55-2.31)
Statistical significance of the main effects: * P<0.05, ** P<0.01, *** P<0.001
