# Supplementary material for: The sociodemographic patterning of drinking and binge drinking in Estonia, Latvia, Lithuania and Finland, 1994–2002
Source: BMC Public Health. 2007 Sep 13;7:241. doi: 10.1186/1471-2458-7-241 (PMC2048948; doi:10.1186/1471-2458-7-241)
Supplement: Additional file 5 — Binge drinking among men (at least once a week) by sociodemographicvariables in 2000 and 2002. Unadjusted (unadj.) and mutually adjusted for all other terms in the model (adj) odds ratios (OR) and their 95% confidence intervals (CI). [file 1471-2458-7-241-S5.xls]

## Sheet: 5
			Estonia					Latvia					Lithuania					Finland
			unadj.	adj. (95 % CI)				unadj.	adj. (95 % CI)				unadj.	adj. (95 % CI)				unadj.	adj. (95 % CI)
Age
	20-34 years		1.00	1.00				1.00	1.00				1.00	1.00				1.00	1.00
	35-49 years		1.27	1.50	(0.99-2.27)			1.08	1.10	(0.84-1.43)			0.97	1.02	(0.76-1.37)			1.08	1.30	(1.03-1.63)
	50-64 years		1.17	1.39	(0.89-2.16)			0.78	0.76	(0.57-.1.03)			0.83	0.92	(0.65-1.29)			0.93	1.14	(0.89-1.46)
Education				**					**
	High		1.00	1.00				1.00	1.00				1.00	1.00				1.00	1.00
	Intermediate		1.72	1.68	(1.11-2.54)			1.66	1.66	(1.20-2.29)			1.24	1.22	(0.92-1.61)			1.10	1.16	(0.94-1.42)
	Low		1.98	1.66	(0.98-2.82)			1.61	1.75	(1.20-2.55)			1.05	1.06	(0.70-1.61)			0.98	1.07	(0.83-1.38)
Level of urbanisation																			***
	Cities		1.00	1.00				1.00	1.00				1.00	1.00				1.00	1.00
	Towns		1.24	1.13	(0.73-1.77)			0.89	0.84	(0.63-1.13)			1.26	1.24	(0.93-1.66)			0.69	0.68	(0.55-0.84)
	Villages		1.63	1.40	(0.97-2.03)			1.04	0.94	(0.73-1.21)			1.08	1.06	(0.78-1.44)			0.55	0.54	(0.44-0.67)
Marital status				**															***
	Married or cohabiting		1.00	1.00				1.00	1.00				1.00	1.00				1.00	1.00
	Single, divor. or widowed		1.61	1.77	(1.24-2.52)			1.03	1.00	(0.77-1.28)			1.23	1.25	(0.94-1.65)			1.60	1.62	(1.34-1.96)
Statistical significance of the main effects: * P<0.05, ** P<0.01, *** P<0.001
