# Supplementary material for: The sociodemographic patterning of drinking and binge drinking in Estonia, Latvia, Lithuania and Finland, 1994–2002
Source: BMC Public Health. 2007 Sep 13;7:241. doi: 10.1186/1471-2458-7-241 (PMC2048948; doi:10.1186/1471-2458-7-241)
Supplement: Additional file 6 — Binge drinking among women (at least once a month) bysociodemographic variables in 2000 and 2002. Unadjusted (unadj.) and mutually adjusted for all other terms in the model (adj) odds ratios (OR) and their 95% confidence intervals (CI). [file 1471-2458-7-241-S6.xls]

## Sheet: 6
			Estonia					Latvia					Lithuania					Finland
			unadj.	adj. (95 % CI)				unadj.	adj. (95 % CI)				unadj.	adj. (95 % CI)				unadj.	adj. (95 % CI)
Age				*					***					**					***
	20-34 years		1.00	1.00				1.00	1.00				1.00	1.00				1.00	1.00
	35-49 years		0.80	0.82	(0.52-1.28)			1.00	1.01	(0.77-1.33)			0.65	0.67	(0.50-0.89)			0.68	0.72	(0.58-0.89)
	50-64 years		0.54	0.51	(0.31-0.83)			0.42	0.39	(0.28-0.54)			0.59	0.53	(0.39-0.76)			0.45	0.42	(0.32-0.54)
Education									**										***
	High		1.00	1.00				1.00	1.00				1.00	1.00				1.00	1.00
	Intermediate		1.30	1.37	(0.89-2.09)			1.37	1.54	(1.14-2.09)			1.07	1.10	(0.84-1.45)			1.46	1.77	(1.44-2.17)
	Low		1.63	2.09	(1.09-4.01)			1.45	2.05	(1.36-3.10)			1.39	1.60	(1.01-2.54)			0.96	1.61	(1.20-2.17)
Level of urbanisation																			***
	Cities		1.00	1.00				1.00	1.00				1.00	1.00				1.00	1.00
	Towns (Lithuania + Villages)		0.84	0.88	(0.53-1.44)			0.97	0.91	(0,67-1.25)			0.96	0.94	(0.73-1.21)			0.67	0.70	(0.56-0.88)
	Villages		0.80	0.78	(0.49-1.25)			0.85	0.74	(0.55-0.99)								0.56	0.58	(0.46-0.73)
Marital status																			***
	Married or cohabiting		1.00	1.00				1.00	1.00				1.00	1.00				1.00	1.00
	Single, divor. or widowed		1.33	1.30	(0.88-1.91)			0.97	1.04	(0.80-1.33)			1.22	1.22	(0.93-1.59)			2.30	2.06	(1.70-2.49)
Statistical significance of the main effects: * P<0.05, ** P<0.01, *** P<0.001
